# Supplementary material for: Involvement of Peripheral Monocytes with IL-1β in the Pathogenesis of West Syndrome
Source: J Clin Med. 2022 Jan 16;11(2):447. doi: 10.3390/jcm11020447 (PMC8779005; doi:10.3390/jcm11020447)
Supplement: Supplementary file 1 [file jcm-11-00447-s001.zip]

Archive with 1 entries (1 files):
- jcm-1492393-supplementary.pdf
